# Supplementary material for: Trichoderma gamsii affected herbivore feeding behaviour on Arabidopsis thaliana by modifying the leaf metabolome and phytohormones
Source: Microb Biotechnol. 2018 Sep 17;11(6):1195–206. doi: 10.1111/1751-7915.13310 (PMC6196387; doi:10.1111/1751-7915.13310)
Supplement: Supplementary file 2 — Table S1. List of compounds identified from T. gamsii F18‐ treated and un‐treated Arabidopsis leaves based on GC‐MS analyses. [file MBT2-11-1195-s002.xlsx]

## Sheet: Sheet1
compound
			peak height
sugars	F18-1	F18-3	F18-2	control-3	control-1	control-2	ttest
xylulose NIST	167.236	197.535	91.9041	342.446	316.682	368.059	0.00541344
xylose	1585.98	1626.92	1826.83	3277.31	3173.49	3180.58	4.75543e-05
trisaccharide	5539.61	4936.99	5309.8	11702.9	13196.6	20823.5	0.0243107
threose	42.2684	39.0954	53.767	105.107	126.006	221.452	0.0427219
tagatose	4041.84	4047.4	4592.08	6084.02	6546.98	430.559	0.9519
sucrose	44146	49551.7	44569.7	49397.7	48057.7	54965	0.159721
s(-)-willardiine	180.1	220.855	205.065	242.086	279.347	335.651	0.0478012
ribose	53.2949	264.751	280.714	453.657	109.339	515.436	0.33513
raffinose	3756.99	3724.35	4340.12	5186.88	6479.65	6963.79	0.0160759
methylhexose NIST	2169.16	2165.34	2731.49	3167.46	3512.84	2253.1	0.212676
methyl O-D-galactopyranoside	238.908	573.399	361.364	1880.4	629.364	91.0501	0.427273
mannose	397.568	519.214	400.127	944.61	272.013	801.704	0.324862
maltose	2776.24	2847.1	3528.62	4080.88	4134.2	5010.07	0.0243186
levoglucosan	2537.33	2352.58	2231.96	5380.82	6845	3608.05	0.036602
glucose-6-phosphate	268.925	200.964	247.578	77.9829	66.6699	88.7353	0.00155755
glucose-1-phosphate	21164.8	17123.8	15818.1	26935.3	31588.9	20162.2	0.0904056
glucose	3462.95	3115.28	3887.48	6266.43	5284.26	4789.39	0.0159752
glucoheptulose	1146.15	855.297	1139.11	1032.09	1326.73	1136.58	0.410745
galactose	16076.1	15883	20430.8	29277.5	24569.9	23882.1	0.0199856
fructose-6-phosphate	232.782	194.105	175.681	74.5923	82.004	47.8399	0.00256278
fructose	3799.87	2766.17	4235.71	5654.1	6063.63	6100.36	0.00698552
erythrose	37.9803	41.8389	41.8882	140.369	170.008	251.545	0.0115888
sugar alcohols
xylitol	243.196	257.892	280.089	535.03	538.693	2979.19	0.251456
threitol	181.938	137.863	137.543	201.399	211.344	263.119	0.0393383
stigmasterol	35.53	60.3578	11.8788	16.2747	34.0016	57.0992	0.994665
sorbitol	178.875	1377.94	722.729	31810.9	3300.83	916.674	0.320591
ribitol	264.024	890.277	969.682	807.631	1068.05	857.26	0.440034
pentitol	242040	202622	201525	209623	267363	196820	0.735969
myo-inositol	20264.9	21383.1	22748.4	47564.8	48339.7	51085.3	2.8241e-05
mannitol	695.897	637.872	830.263	3265.11	4579.55	4054.82	0.00109819
maltitol	90.6626	65.8448	98.156	46.7897	178.009	106.482	0.549942
hexitol	57.583	359.403	296.344	467.219	524.025	379.633	0.0959287
glycerol-alpha-phosphate	79.6361	111.113	73.7733	52.8927	30.0015	39.3522	0.0238195
glycerol-3-galactoside	16939.2	17245.9	19269.2	24681.2	27344.7	27712.4	0.00188683
glycerol	8631.33	11241.6	10210.7	25197.3	17260.2	21712.4	0.00933028
galactinol	26929.9	28597.9	29975.7	39269.5	41714	43742.6	0.0011211
erythritol	292.203	253.091	326.978	509.262	551.36	601.085	0.00151032
diglycerol	1337.89	406.729	1642.39	327.528	2036.77	1957.58	0.665883
amino acid
valine	15995.8	18409.8	18189.5	23834.3	21575	27853.6	0.0258212
tyrosine	2339.46	2523.37	2481.41	1375.21	1390.73	1216.06	0.000142024
tryptophan	1853.68	1851.2	1658.65	562.155	594.029	272.379	0.00041101
threonine	133268	142232	152810	136893	145952	147338	0.928426
serine	96369.5	103849	109543	110636	120839	121277	0.0499918
proline	34515.5	36709.9	41053	46377.4	40756.6	64730.5	0.152874
pipecolinic acid	7961.77	10317.1	8095.69	7158.83	1524.74	10087.3	0.389129
phenylalanine	5520.62	6157.86	6005.65	5795.14	5709.61	2956.04	0.322177
oxoproline	74516.7	74770.9	66920.5	41345.8	35391.7	24622.1	0.00228559
ornithine	33667.1	32388.1	36596.6	6441.38	5676.27	5314.09	2.51071e-05
N-methylalanine	256.673	299.731	235.7	404.833	415.353	466.053	0.00350142
methionine sulfoxide	1113.68	1073.41	1119.73	632	774.037	772.383	0.00158078
lysine	12620.5	13798.6	14205.1	5222.14	4721.56	3885.06	0.00013049
leucine	8445.71	9985.1	9376.09	9652.24	8047.72	12458.4	0.596407
isoleucine	9619.43	10879.5	10923.5	11261.4	10345.8	12455.3	0.303204
homoserine	689.159	683.14	831.513	2722.62	2328.78	3333.36	0.00224579
glycine	3811.51	4190.75	4863.41	3296.98	3562.84	3615.77	0.069203
glutamine	218905	226900	221578	50610.2	46320.2	32582.8	7.09525e-06
glutamic acid	49695.4	50780.8	47877.6	34717.3	25812.6	36594.4	0.00761826
cyanoalanine	2254.31	2429.4	2581.44	1139.91	885.376	933.65	0.000304108
citrulline	12710.5	14805.5	14544.6	3494.99	3148.82	2368.07	0.000117704
beta-alanine	659.142	727.037	924.042	1036.15	958.713	1091.83	0.0427917
aspartic acid	18864.6	18205.4	14862.2	10369	7791.04	10454.6	0.00685556
asparagine	6152.81	6860.9	7077.86	3246.12	2334.11	2539.37	0.000528709
alanine	47504.8	51434.4	50873.6	77873.7	73082.9	89195.2	0.00364158
UDP-N-acetylglucosamine	52.0698	34.2942	48.7654	50.1803	71.3368	79.476	0.0999605
N-acetylmannosamine	1845.72	1587.14	2103.79	2227.6	2858.8	2699.87	0.0359052
N-acetyl-D-hexosamine	441.674	455.427	473.275	608.944	657.365	556.332	0.00786887
hydroxylamine	35939.8	36222.2	32015.1	42948.2	43435.4	39207.1	0.0199864
homoglutamine	689.159	683.14	831.513	2722.62	2328.78	3333.36	0.00224579
ethanolamine	78183	87377.5	91001.3	156492	133465	146916	0.00144737
cyclohexylamine	1303.58	956.808	1139.11	2472.4	2974.14	3655.89	0.00600302
phenolic
tocopherol gamma-	271.988	200.278	213.192	92.9013	130.006	135.032	0.0132813
tocopherol alpha-	317.932	198.22	238.826	139.691	234.011	125.773	0.156537
sinapinic acid	2281.88	1825.14	1834.96	1626.79	1880.76	1815.6	0.288779
shikimic acid	4582.14	4434.92	4704.61	5601.88	5815.61	6012.39	0.000955922
3,4-dihydroxybenzoic acid	160.497	149.523	190.06	314.644	261.346	184.415	0.0940819
1,2,4-benzenetriol	123.13	97.3955	68.7717	133.588	90.0044	125.773	0.387162
1,2-dihydroxycylohexane NIST	156.209	160.497	31.8851	42.0429	105.338	92.5933	0.478743
benzoic acid	1373.42	795.625	1152.86	1740.71	1618.08	1731.5	0.0270455
succinic acid	1265.6	1588.51	1368.56	1794.28	1681.41	1999.24	0.0349975
stearic acid	42577.1	25226.1	35506.2	32582.6	33186.9	20783.3	0.43573
salicylic acid	196.027	207.137	208.191	369.571	364.018	472.226	0.00499749
quinic acid	358.362	39.0954	13.1292	19.6652	57.3361	38.5806	0.427758
pyruvic acid	107.202	28.8071	144.421	168.172	214.677	111.112	0.191723
pentadecanoic acid	780.434	604.949	455.144	1535.25	1274.06	506.177	0.202433
pelargonic acid	1939.45	1447.21	2049.4	2372.04	2533.46	2273.17	0.0439789
nicotinic acid	433.71	300.417	318.226	566.901	628.03	611.888	0.0052791
N-methylglutamic acid	415.945	306.59	111.285	311.931	216.01	95.6798	0.554906
myristic acid	1642.95	1181.09	1176	1868.2	2306.11	1594.92	0.0847341
malonic acid	26.3412	26.0636	27.5087	35.9399	29.3348	54.0128	0.150347
malic acid	57692.7	56925.6	42135.8	23675.6	22561.8	25971.7	0.00546912
maleic acid	3800.48	3334.77	2904.04	2013.31	1967.43	778.556	0.0214454
linolenic acid	2879.15	710.576	901.535	2523.25	2492.79	1665.91	0.384196
linoleic acid	396.955	272.982	81.2757	332.953	295.348	256.175	0.662672
lauric acid	820.252	903.995	1072.84	1349.44	1442.74	1549.4	0.00543015
lactic acid	677.519	600.834	465.147	1212.46	1195.39	2041.68	0.0344267
heptadecanoic acid	480.267	320.994	351.986	508.584	541.359	442.905	0.116579
glycolic acid	638.927	1012.36	690.843	1938.72	2146.1	2522.4	0.00235121
glyceric acid	3459.27	3987.73	4179.45	7480.25	6362.97	7392.81	0.00156447
glutaric acid	67.997	115.914	61.2694	25.0901	68.0033	91.8217	0.483215
gluconic acid	419.621	427.991	440.764	534.352	578.028	553.245	0.000864703
fumaric acid	329347	336628	334951	363100	391743	401736	0.0116699
enolpyruvate NIST	86.9871	114.543	60.6442	93.5794	128.673	29.3212	0.919861
dodecanoic acid, isopropanol ester NIST	31.2419	50.0695	17.5055	88.8327	30.0015	44.7534	0.341856
dihydroxymalonic acid NIST	70.4473	39.0954	35.6363	36.618	32.0015	18.5187	0.191765
digalacturonic acid	105.365	80.9343	91.2789	27.8026	56.0027	71.7598	0.0502869
dehydroascorbic acid	148.858	126.888	120.038	139.691	126.673	148.149	0.591053
citric acid	48033.4	39589.9	38419	25789.3	22586.4	20264.1	0.00504113
citramalic acid	309.968	343.628	296.344	290.91	318.682	395.837	0.619216
cis-sinapinic acid	139.669	107.684	146.921	120.026	160.674	162.038	0.42745
arachidic acid	289.14	219.483	226.947	193.94	231.345	115.742	0.185354
allantoic acid	341.21	296.988	320.726	194.618	182.009	58.6425	0.0181457
adipic acid	324.058	450.626	274.462	650.309	550.693	861.89	0.0329824
4-aminobutyric acid	660.98	709.89	382.621	365.502	384.019	449.078	0.15301
3-hydroxypropionic acid	307.518	382.037	418.257	1379.28	1248.06	1367.3	5.44244e-05
3-aminoisobutyric acid	82.0864	82.3061	68.1466	100.361	61.3363	112.655	0.43715
2-monopalmitin	1153.5	1412.23	1277.9	1226.03	1598.08	1402.02	0.385128
2-hydroxyglutaric acid	251.773	202.336	253.83	57.6395	84.0041	193.674	0.050601
1-monopalmitin	12362	13467.3	12400.2	12391.8	12923.3	13769.4	0.625859
gluconic acid lactone	92.5004	72.7037	68.7717	94.2575	130.006	128.087	0.0453547
xylonic acid	229.107	250.348	270.711	300.404	243.345	212.965	0.942235
threonic acid	1679.71	1999.35	2229.46	3998.83	3457.5	3047.09	0.00858101
saccharic acid	39.818	40.4671	18.1307	36.618	53.3359	16.2038	0.852392
isothreonic acid	410.432	408.101	523.916	667.262	696.7	869.606	0.0157909
galactonic acid	419.621	427.991	440.764	534.352	578.028	553.245	0.000864703
erythronic acid	3164	2693.47	2903.42	5309.62	7300.35	3328.73	0.10695
2-ketoadipic acid	66.7718	93.9661	81.9009	258.361	221.344	399.695	0.0180609
others
urea	1667.46	707.146	1586.75	3287.49	1396.73	2929.81	0.13721
putrescine	2185.7	1933.51	2470.16	2213.36	2894.81	2252.33	0.394833
propane-1,3-diol NIST	236.458	357.345	326.353	355.331	204.01	289.354	0.696769
phytol	242040	202622	201525	209623	267363	196820	0.735969
pentono-1,4-lactone	196.64	142.664	181.307	140.369	202.676	185.958	0.914893
palmitic acid	7895.61	4307.35	4679.6	8181.42	7669.04	4906.68	0.445313
oleic acid	1455.5	2135.16	1425.45	3695.71	3538.84	2283.2	0.040726
oleamide NIST	346.723	311.391	467.648	150.541	247.345	178.242	0.0296994
N-acetylputrescine	309.356	312.077	450.142	75.9485	112.672	150.464	0.00885885
methanolphosphate	4115.35	4414.35	3920.61	3261.72	3510.17	1688.29	0.0865667
maleimide	134.769	120.03	110.035	145.116	167.341	121.915	0.196043
linoleic acid methyl ester	549.489	397.127	375.744	406.189	426.021	453.707	0.840033
hydroxycarbamate NIST	758.381	807.285	666.461	1145.33	999.382	1025.47	0.00686529
coniferin NIST	56.3579	67.2166	73.1481	50.8584	66.0032	62.5005	0.437548
cholesterol	256.061	229.085	250.704	223.099	305.348	324.077	0.292229
beta-sitosterol	10706.2	15335.7	12551.5	11452	11813.2	14297.2	0.841963
adenine	127.418	142.664	139.419	131.554	100.672	116.513	0.114092
acetophenone NIST	245.647	107.684	213.818	163.425	190.009	125.773	0.555992
3-indoleacetonitrile	7615.05	3489.09	3059.09	4877.66	4602.22	5464.55	0.868393
2-monostearin NIST	10321.5	12022.2	9334.2	17305.4	15833.4	14174.5	0.0121368
2-monoolein	231.557	368.32	297.594	457.725	502.691	452.164	0.0157315
2-ketoglucose dimethylacetal NIST	80.2487	73.3896	101.282	127.485	136.007	186.73	0.03272
1-monostearin	63524.5	69259.9	72243.5	76000.1	64827.1	84918.9	0.33795
1-monoolein	1382.61	1674.24	1619.89	1847.18	1555.41	1898.16	0.209801
1-monoheptadecanoyl glyceride NIST	103.527	101.511	28.7591	51.5365	135.34	105.711	0.602808
2,5-dihydroxypyrazine NIST	980.749	696.172	959.053	979.193	1274.73	1543.99	0.107078
1-monoolein	1382.61	1674.24	1619.89	1847.18	1555.41	1898.16	0.209801
1-monoheptadecanoyl glyceride NIST	103.527	101.511	28.7591	51.5365	135.34	105.711	0.602808
2,5-dihydroxypyrazine NIST	980.749	696.172	959.053	979.193	1274.73	1543.99	0.107078
unknown
111285	156.822	238.688	251.955	294.979	253.346	782.414	0.257038
111076	283.014	331.968	312.599	490.275	606.696	456.794	0.0118326
111058	186.226	110.427	145.671	365.502	232.678	383.491	0.0264441
111057	414.108	648.16	583.309	1586.78	1193.39	1342.6	0.00354129
110792	38.5929	0	24.3827	77.9829	39.3352	16.9754	0.32257
110605	337.535	448.568	371.993	818.481	811.373	939.822	0.000892379
110411	87.5997	54.1848	43.7638	162.069	148.674	82.5624	0.0680972
110344	41.6558	28.8071	39.3875	40.6867	40.0019	41.667	0.354993
110343	91.8878	85.7355	120.663	109.176	154.674	214.508	0.137069
110009	223.594	335.397	248.203	848.996	960.713	1484.58	0.014036
109934	1140.63	1231.16	1172.25	849.674	914.711	692.907	0.00696285
109921	344.273	414.274	495.157	678.79	858.041	226.854	0.427695
109386	227.882	155.696	175.681	373.64	442.021	262.348	0.0378556
108310	19.6027	48.6977	35.6363	40.0086	32.0015	51.6979	0.552406
108309	386.541	369.691	358.238	486.206	511.358	652.011	0.0269194
108052	80.2487	150.894	105.658	166.816	123.339	163.582	0.193225
107232	472.916	1089.18	867.149	1155.5	878.709	1381.96	0.228545
107197	79.0235	145.407	114.411	96.2919	963.38	974.545	0.124604
107107	79.0235	145.407	114.411	96.2919	926.711	1003.87	0.125443
107100	30.6293	49.3836	31.8851	36.618	55.336	27.0064	0.830212
106941	19.6027	36.3518	11.8788	50.1803	19.3343	44.7534	0.264597
106940	186.226	198.22	233.199	135.622	177.342	200.619	0.216591
106488	132.318	128.26	78.7749	244.798	207.343	818.679	0.192964
106475	133.544	59.6719	50.0158	170.884	154.674	51.6979	0.383676
106387	1453.67	1601.54	1721.17	2757.2	3240.16	3209.13	0.00106134
106385	408.594	327.167	373.868	609.623	690.033	644.295	0.0011042
106384	312.419	303.847	272.586	206.824	400.686	385.806	0.612358
106191	1032.21	967.782	1108.48	1462.69	1741.42	1437.51	0.00838265
105630	101.689	130.318	86.9025	359.399	386.019	362.657	6.6341e-05
105450	115.779	47.326	122.539	123.416	123.339	87.1921	0.581461
105430	144.57	101.511	89.4033	207.502	224.678	522.381	0.117144
105164	220.531	248.29	240.701	233.949	251.345	304.015	0.305144
105122	306.293	338.827	315.1	365.502	332.683	360.342	0.0804641
105086	125.58	86.4214	75.6489	1426.75	90.0044	155.094	0.349027
104788	252.998	228.399	158.8	228.524	290.681	189.816	0.603322
104535	325.283	133.061	126.915	299.725	81.3373	135.032	0.815463
104377	150.083	133.061	158.8	86.7983	79.3372	121.915	0.027615
104366	36.7551	54.8707	63.145	27.1245	30.6681	37.0373	0.074117
104365	38.5929	40.4671	25.6331	36.618	24.6679	54.0128	0.734297
104362	70.4473	44.5824	33.1355	24.412	10.0005	28.5496	0.0835674
104288	192.352	336.083	255.706	190.549	192.676	262.348	0.388715
104179	147.633	120.716	128.791	102.395	131.34	154.322	0.867374
103821	596.658	713.319	815.258	377.03	1128.72	1042.45	0.59688
103690	78.4109	89.8508	117.537	106.464	119.339	148.921	0.158303
103188	38.5929	60.3578	54.3922	111.888	57.3361	86.4205	0.116029
103159	1345.85	1490.43	1567.37	2633.79	3032.81	3388.14	0.00241772
103138	279.952	395.069	398.251	344.481	436.688	530.097	0.297065
103131	52.0698	82.3061	60.6442	83.4078	92.6711	101.853	0.057365
103128	246.259	204.393	181.307	335.665	386.019	173.613	0.259362
103127	210.729	239.373	269.46	397.374	427.354	408.954	0.000848843
103102	246.872	320.308	346.36	313.966	446.688	344.139	0.271377
102749	1472.66	1404	1787.44	2065.53	1926.76	937.508	0.824555
102731	30.6293	43.2107	88.7781	71.2017	113.339	86.4205	0.168849
102679	30.0167	49.3836	33.7607	31.1931	46.6689	26.2348	0.741547
100897	207.054	233.886	228.197	221.064	408.686	318.675	0.164508
100869	66.7718	66.5307	92.5293	79.3391	38.6685	112.655	0.947694
100343	58.1956	31.5507	31.8851	69.8455	61.3363	84.8772	0.0482057
100072	25.116	28.1212	61.8946	58.9957	62.003	54.0128	0.172101
100032	46.5565	31.5507	70.0221	103.073	48.669	98.7662	0.175254
99881	7001.85	7760.09	7282.3	8494.03	8500.41	9575.69	0.0233028
98027	336.922	337.455	371.993	280.06	372.018	340.281	0.572859
96284	24.5034	47.326	22.5071	41.3648	43.3354	50.1547	0.182924
95552	120.067	135.805	128.791	124.094	108.005	147.378	0.895063
94922	808	625.526	200.688	1784.11	1338.06	2164.37	0.0151971
91421	2452.18	2768.91	3075.35	3067.1	4022.19	2251.56	0.555886
89246	135.994	123.459	235.7	290.91	239.345	200.619	0.149389
89211	22.6657	28.8071	22.5071	145.794	83.3374	122.686	0.00724539
88583	2497.51	2898.54	2418.26	3053.54	3110.82	3282.43	0.0293175
88502	754.705	741.44	807.755	811.022	762.037	750.006	0.827979
85199	131.706	153.638	111.91	110.532	135.34	127.316	0.599671
85168	76.5732	126.203	119.413	94.9357	110.005	108.026	0.859078
85119	1007.09	934.86	944.049	1567.12	1772.09	361.114	0.571299
85106	179.488	171.471	167.553	223.099	195.343	232.255	0.0193457
85101	486.393	722.921	686.467	1546.09	1060.05	1254.64	0.0146883
84924	1940.67	1775.75	1726.8	587.923	626.03	151.236	0.00119701
84915	595.433	644.045	573.306	667.94	554.693	707.567	0.480324
84721	1082.44	721.55	977.809	1042.26	804.706	868.834	0.872428
84210	104.752	90.5367	89.4033	147.828	110.672	125.001	0.0503612
84200	209.504	128.26	128.791	99.0043	92.0044	55.556	0.0719178
84105	469.853	54.8707	568.93	438.06	68.0033	181.329	0.519052
62368	45.9439	120.03	113.161	50.1803	62.003	38.5806	0.156707
62341	390.829	368.32	385.122	481.459	492.024	491.516	0.000146777
49551	156.822	136.491	95.0301	58.3176	29.3348	63.2721	0.0197456
48650	2047.26	1413.61	1512.98	1533.89	1988.76	1648.16	0.797586
46224	174.587	150.894	183.808	284.807	245.345	204.477	0.0406027
46131	137.219	124.145	88.1529	170.884	167.341	116.513	0.200121
44230	683.645	744.184	637.076	746.601	595.362	831.797	0.657024
44175	1035.27	1095.36	1038.45	1297.23	1480.74	270.064	0.919967
42357	133.544	60.3578	110.035	126.129	76.6704	131.946	0.730557
40541	22.0531	3333.4	32.5103	39.3305	1016.05	42.4386	0.542779
34444	779.209	744.87	713.976	389.914	454.022	349.54	0.000624482
34171	1521.05	1664.64	1177.87	3528.89	3146.82	2483.04	0.0091056
34126	1299.91	545.963	1438.58	2378.82	2736.8	1003.87	0.188351
32247	47.7817	25.3777	35.6363	104.429	70.6701	453.707	0.230339
31931	26.3412	27.4354	35.6363	31.1931	45.3355	38.5806	0.163674
31408	139.057	144.036	171.304	181.056	156.008	111.884	0.939712
27187	104.752	100.139	174.43	126.807	114.006	123.458	0.846734
26924	158.047	70.646	26.2583	193.94	144.674	69.445	0.390113
26751	284.852	251.719	206.315	428.567	530.026	415.898	0.00786447
26723	17.765	54.8707	25.6331	30.515	30.6681	49.3831	0.766727
26064	225.431	303.847	262.583	339.056	372.018	253.86	0.240198
23082	212.567	93.9661	190.06	659.803	232.678	155.865	0.316825
22863	545.814	734.582	543.297	617.76	510.691	677.475	0.944515
21802	575.218	587.116	525.791	78.661	28.0014	41.667	2.88086e-05
21763	433.71	148.151	301.345	297.013	240.678	198.304	0.604139
21709	334.472	303.161	265.709	42.0429	122.673	123.458	0.00362142
21706	2707.63	2565.21	2738.37	785.254	960.046	1621.93	0.00401249
21682	480.88	361.461	439.514	720.155	559.36	402.009	0.246766
21665	286.077	192.733	290.717	303.794	167.341	202.934	0.572618
21622	164.173	179.702	142.545	305.15	235.345	211.421	0.0424262
18503	129.868	136.491	121.914	141.725	157.341	185.187	0.0752352
18403	260.349	456.799	135.668	467.219	304.681	346.453	0.448341
18191	1108.17	953.378	1124.11	591.314	626.697	405.096	0.0040282
18185	796.361	790.138	663.96	678.79	640.031	590.283	0.0859034
18184	186.839	292.872	181.933	438.738	486.69	762.352	0.0331288
18176	167.236	238.688	201.939	301.76	288.681	467.596	0.070197
18169	165.398	170.099	167.553	454.335	490.69	778.556	0.0165828
18157	1053.65	1249.68	1286.66	2388.99	2667.46	2373.48	0.00043463
18142	20.2153	32.9224	17.5055	28.4807	18.0009	37.0373	0.5868
18023	347.336	309.334	208.191	224.455	253.346	270.836	0.425124
17919	231.557	221.54	276.337	379.743	306.681	425.929	0.0297116
17760	22.6657	43.2107	38.1371	25.0901	15.3341	16.2038	0.084569
17715	25.7286	18.5189	25.6331	48.1459	15.3341	31.6361	0.437722
17663	368.164	349.115	286.341	335.665	368.018	324.848	0.780907
17651	33.0796	35.666	37.5119	70.5236	80.0039	68.6734	0.000546307
17644	289.14	201.65	278.838	340.412	497.357	579.48	0.0457337
17497	336.922	537.733	376.369	325.494	286.014	323.305	0.1683
17456	339.372	592.604	1166.62	1542.03	324.016	633.493	0.776404
17426	314.869	283.27	354.487	172.24	489.357	579.48	0.485342
17344	20.2153	26.7495	55.0174	23.0558	32.0015	22.3767	0.502666
17335	28.7915	16.4612	33.7607	75.9485	28.6681	30.0928	0.319784
17324	12.8643	45.2683	30.6347	29.8369	29.3348	22.3767	0.815797
17252	1321.35	1530.21	1556.12	580.464	809.372	1573.32	0.194431
17222	281.789	320.994	311.348	438.06	449.355	351.855	0.0303009
17140	72.8977	26.0636	61.8946	70.5236	44.6688	87.9637	0.497593
17129	31.8544	34.9801	52.5166	23.0558	24.0012	67.1302	0.918978
17069	44.1061	44.5824	22.5071	21.0215	29.3348	26.2348	0.207225
17068	270.763	191.362	64.3954	423.82	294.014	178.242	0.255781
17011	200.928	232.515	208.191	370.927	415.353	375.003	0.000534101
17004	332.021	324.423	309.473	363.468	441.355	350.311	0.0966621
16980	33.6922	27.4354	25.0079	25.7682	25.3346	46.2967	0.637881
16814	26.3412	65.159	28.1339	31.1931	32.6682	37.8089	0.66449
16747	365.713	359.403	323.227	432.635	484.69	432.102	0.0101546
16675	43.4936	24.0059	30.6347	49.5022	43.3354	57.0992	0.0683789
16646	131.706	39.0954	22.5071	238.017	64.0031	31.6361	0.554065
16370	97.4011	61.7295	94.4049	76.6266	64.6698	108.026	0.939028
14740	86.3745	113.857	128.166	159.356	174.008	172.841	0.0107141
14729	253.61	74.0754	285.09	56.9614	171.342	153.551	0.361111
14701	148.858	167.356	134.418	84.0859	162.008	136.575	0.413416
14697	135.381	448.568	80.0253	743.211	882.043	956.026	0.0080811
14694	13763	14135.4	14351.4	20085	22960.4	23262.5	0.00145188
14688	766.344	599.462	520.79	964.275	1148.06	1179.79	0.00901144
11303	154.372	160.497	151.298	189.871	172.675	223.767	0.0584301
9320	1933.93	694.114	1416.7	1950.93	1329.4	800.161	0.981758
8607	60.0334	53.4989	14.3795	63.7425	46.6689	33.1793	0.770936
7128	833.116	707.146	830.888	1382.67	1580.74	1854.18	0.0046606
6767	329.571	346.371	444.516	1220.6	1307.4	1390.44	0.000104933
6456	838.017	825.804	710.85	714.73	672.699	540.899	0.087902
6454	856.394	903.309	1061.59	3457.01	3003.48	4275.5	0.00220204
6413	270.15	207.823	263.208	1042.26	44.6688	1159.73	0.229595
6408	470.466	406.729	504.535	334.309	376.018	402.781	0.0623013
6278	24.5034	20.5765	41.8882	115.279	210.01	234.57	0.0129944
5837	856.394	746.927	165.677	973.769	470.689	756.951	0.607742
5781	614.423	513.041	299.47	208.858	166.675	242.286	0.0474348
5576	4616.44	5098.17	4323.87	5007.18	5003.58	5436	0.154152
5346	828.828	488.349	805.255	714.052	586.028	561.733	0.507544
4937	88.8249	102.883	54.3922	61.7082	72.6702	75.6179	0.467691
4850	99.8514	131.69	134.418	74.5923	132.673	78.7043	0.28757
4820	11349.4	10121.6	11124.1	21486	21153	22730.1	5.73243e-05
4809	247.484	261.322	268.21	398.052	314.682	331.793	0.0270053
4801	265.249	320.994	281.964	394.661	410.02	389.664	0.00350066
4793	30.6293	37.7236	30.0095	14.9185	21.3344	61.7289	0.993596
4766	2300.87	2306.63	2862.78	3005.39	3684.84	2398.94	0.263875
4756	41.6558	44.5824	47.515	141.725	150.674	210.65	0.00476724
4755	327.733	276.411	259.457	339.734	454.022	459.88	0.0422379
4753	49.0068	52.1272	71.2725	207.502	150.674	280.866	0.0153621
4752	292.203	366.948	456.394	1044.97	767.37	1435.2	0.0235114
4749	428.197	457.484	563.303	1619.33	1416.07	2127.33	0.0045482
4746	354.687	373.807	358.238	155.966	205.343	242.286	0.00330197
4745	107.815	132.376	117.537	168.85	122.673	136.575	0.203082
4742	2574.08	2546.69	3000.95	10765.7	9643.13	2327.95	0.139805
4735	1742.19	1694.13	1789.32	3025.06	3400.83	3433.67	0.000322711
4732	199.09	241.431	277.588	352.618	448.688	504.634	0.0170932
4725	29.4041	48.6977	27.5087	35.2618	49.3357	41.667	0.432553
4723	484.555	600.834	485.779	859.846	988.714	1185.19	0.00882278
4722	558.065	469.144	597.689	436.026	359.351	457.565	0.062172
4721	548.264	761.331	696.47	764.91	1346.07	1475.32	0.0814498
4717	351.011	401.242	376.994	454.335	525.359	567.906	0.0182059
4713	50.232	100.139	50.641	114.601	106.005	134.26	0.0506737
4708	206.441	191.362	211.942	231.236	218.677	47.8399	0.564236
4707	71.6725	79.5625	93.1545	180.378	81.3373	60.1857	0.529471
4703	2143.44	2058.34	2026.89	688.962	759.37	168.983	0.00125349
4543	1192.7	1286.72	1099.72	1538.64	1954.76	1832.58	0.0124429
4541	101.689	72.7037	130.666	117.313	129.34	132.717	0.227071
4526	227.882	342.942	221.945	941.897	594.029	3155.12	0.180925
4203	2100.56	2432.14	2182.57	2233.02	2302.11	1850.32	0.558118
3781	3394.95	4070.72	4445.16	14075.6	16076.1	18997.8	0.0010548
3772	519.472	591.232	45.0142	383.133	409.353	419.756	0.917912
3618	231.557	285.328	232.574	367.537	283.347	307.873	0.0852352
3507	325.283	362.147	388.248	507.906	573.361	567.906	0.00234572
3467	139.057	108.37	93.7797	224.455	314.015	152.779	0.0739355
3465	1649.08	1905.39	1793.69	2654.13	2914.81	2434.43	0.00492062
3435	293.428	227.028	226.322	183.768	198.01	128.859	0.0621153
3423	1538.81	1477.39	1729.92	1965.17	2334.11	2297.09	0.0115822
3365	509.058	502.753	432.012	189.193	192.676	131.946	0.0006042
3329	150.696	172.157	151.923	273.279	242.012	198.304	0.0251889
3328	2398.88	310.705	1853.09	2437.81	1240.73	399.695	0.860296
3327	335.084	358.717	456.394	844.927	876.709	823.309	0.000320505
3295	311.806	358.717	311.348	521.468	394.686	435.96	0.0381476
3294	1612.32	1567.24	1502.98	558.764	554.693	383.491	8.67589e-05
3285	893.149	583.687	609.568	1310.11	1614.74	1595.69	0.00437905
3277	155.597	207.137	88.7781	204.79	234.678	233.027	0.107396
3270	135.381	135.119	105.033	195.974	219.344	125.001	0.14209
3264	373.064	351.172	350.111	366.859	498.024	278.552	0.737928
3253	471.078	481.49	470.774	362.112	456.022	1821	0.438459
3252	87.5997	137.863	142.545	337.022	364.018	306.33	0.000921303
3247	17.765	27.4354	26.2583	70.5236	58.6695	58.6425	0.00147936
3246	1106.94	1173.55	1222.26	893.073	1042.05	958.341	0.0204233
3232	1970.07	1748.32	2233.21	2702.95	3210.82	3116.54	0.00807734
3231	270.763	288.757	330.73	459.76	593.362	623.462	0.0079699
3229	197.252	237.316	290.092	321.425	376.685	448.306	0.0366217
3228	181.938	129.632	155.674	220.386	128.006	54.7844	0.692622
3224	221.756	243.489	304.471	595.382	516.692	570.992	0.000857335
3223	347.336	310.019	329.479	436.704	560.027	618.832	0.0186357
3215	4500.66	4498.03	4157.56	8687.29	9953.81	5585.69	0.0471961
3214	466.79	683.14	744.61	284.807	419.354	218.366	0.0345813
3211	260.961	246.232	243.202	292.266	455.355	449.078	0.0501237
3210	1215.98	1251.05	1456.09	3752.67	3508.84	4432.13	0.000826122
3208	455.764	355.974	211.317	587.923	764.037	935.193	0.02652
3207	865.583	777.106	1096.6	1186.02	1444.74	1212.2	0.0430762
3206	3139.5	3500.75	3672.41	4129.02	4668.23	4653.59	0.0115482
3205	629.125	574.771	609.568	653.7	687.367	724.543	0.0315508
3204	31.2419	67.2166	35.0111	51.5365	76.6704	25.4632	0.736695
3201	4375.7	3930.11	4030.02	10221.9	13295.3	6750.05	0.0344001
3200	1685.22	2362.18	1925.61	1611.87	1635.41	2054.03	0.41199
3196	209.504	194.105	196.312	178.343	226.678	182.1	0.805861
3193	465.565	685.198	513.287	690.318	806.706	668.987	0.102327
3185	564.191	539.105	676.464	865.949	916.044	814.821	0.00607349
3182	4620.73	4899.95	5444.85	6027.06	7131.68	7234.63	0.0165718
3178	1591.5	1444.47	1758.68	2130.63	2556.12	2006.19	0.0289198
3175	6043.77	5574.18	6278.24	6864.53	8195.73	7632.78	0.0217323
3173	3425.58	3030.23	3329.8	5791.08	8032.39	3840.31	0.0971191
3166	651.791	727.723	975.308	1232.13	1524.74	1543.22	0.0098761
3165	28038	27524.5	33108.6	80672.3	74208.9	94496.9	0.00101358
3161	18863.3	21497	23286.7	33194.3	38385.9	43122.3	0.00562796
3143	20644.1	21806.3	25697.5	11912.4	10684.5	14936.1	0.00675756
3122	12623.5	19652.6	17151	43017.4	32514.2	41326	0.00429627
3029	52.0698	41.153	93.7797	127.485	181.342	148.149	0.0159744
2847	2257.38	1993.18	2208.82	1482.35	1945.43	1246.15	0.0543801
2705	682.42	417.017	315.725	805.597	758.703	872.692	0.0406631
2476	243.809	272.982	214.443	261.751	194.009	289.354	0.895214
2472	256.061	320.308	281.964	57.6395	375.351	165.896	0.414601
2469	444.737	518.528	517.039	187.159	457.355	198.304	0.081073
2193	435.548	336.769	417.632	469.253	503.358	509.263	0.0414378
2064	63.0963	47.326	33.7607	16.9528	83.3374	77.1611	0.65225
2061	238.908	243.489	187.559	242.764	187.342	227.625	0.875429
2031	151.921	173.529	181.307	196.652	246.679	253.86	0.0338586
2001	1284.59	161.183	806.505	1196.19	454.022	131.174	0.746511
1981	1509.41	1494.54	1506.1	1635.61	1750.75	1965.29	0.0440827
1970	896.212	884.79	992.814	1457.94	1569.41	1611.9	0.000408737
1968	77.7983	27.4354	25.6331	77.3047	74.6703	33.9509	0.453309
1925	227.882	203.022	170.679	242.086	284.014	276.237	0.0332161
1912	494.356	156.381	353.862	483.494	414.02	309.416	0.573982
1878	784.109	386.153	639.577	820.515	497.357	510.035	0.971263
1862	3687.15	4097.47	3670.54	4114.1	4138.2	4067.93	0.110552
1832	456.989	430.049	520.165	682.859	813.373	835.655	0.00485765
1753	234.62	220.855	225.071	99.0043	127.339	70.9882	0.00159441
1725	252.998	165.984	271.961	295.657	202.01	143.52	0.778115
1709	120.067	152.266	154.424	126.807	216.677	212.193	0.241428
1704	114.553	100.825	281.339	237.339	562.694	338.737	0.129302
1696	50.232	53.4989	89.4033	42.0429	41.3353	40.8954	0.141458
1695	223.594	34.9801	25.6331	78.661	52.0025	54.0128	0.636903
1686	15929.7	31301.7	42884.8	20251.8	48279.7	27425.4	0.873478
1684	48.3942	67.9025	100.657	96.2919	78.0038	90.2785	0.381828
1675	4204.79	63.1013	522.665	1518.29	344.683	1285.5	0.7077
1380	1195.15	1246.25	1606.13	1512.87	2284.78	1125.01	0.468454
1029	1063.45	980.814	1072.84	1059.89	1092.72	1054.02	0.398697
490	1110.62	1306.61	994.69	1093.79	837.374	729.173	0.150985
479	344.273	384.781	459.52	729.648	767.37	226.854	0.371567
462	145.795	146.779	114.411	156.644	130.006	162.81	0.388229
443	1108.17	1054.89	989.688	1257.9	1478.74	1153.56	0.0731748
307	242.584	282.584	263.208	282.095	296.014	524.696	0.257772
203	109.653	248.976	235.7	569.614	384.019	513.121	0.0146399
168	196.027	124.831	121.914	1915.67	624.697	388.892	0.156043
137	544.588	226.342	628.949	402.798	320.682	478.399	0.640309
136	12178.8	12382.3	8161.96	533.674	303.348	148.149	0.00155071
134	211.342	124.831	180.682	645.562	240.012	118.057	0.371738
91	971.56	1157.09	943.423	574.361	494.024	909.73	0.0643557
62	814.739	741.44	762.741	717.442	762.037	750.006	0.307634
54	268.925	199.592	201.314	55.6052	89.3377	40.8954	0.00392
47	1038.94	721.55	920.916	1001.57	804.706	924.39	0.887453
